# Supplementary material for: Comparing the Hinge-Type Mobility of Natural and Designed Intermolecular Bi-disulfide Domains
Source: Front Chem. 2020 Jan 28;8:25. doi: 10.3389/fchem.2020.00025 (PMC6997481; doi:10.3389/fchem.2020.00025)
Supplement: Supplementary file 5 [file Data_Sheet_2.zip]

Archive with 5 entries (4 files):
- nmr_structures/
- nmr_structures/starting_structure.pdb
- nmr_structures/fold.py
- nmr_structures/dihed.tbl
- nmr_structures/noe.tbl
