# Supplementary material for: Comparing the Hinge-Type Mobility of Natural and Designed Intermolecular Bi-disulfide Domains
Source: Front Chem. 2020 Jan 28;8:25. doi: 10.3389/fchem.2020.00025 (PMC6997481; doi:10.3389/fchem.2020.00025)
Supplement: Supplementary file 5 [file Data_Sheet_2.zip › nmr_structures/dihed.tbl]

  !!  1 Cystein Chi1
 assign (segid A and resid  2 and name N )   (segid A and resid   2 and name CA)
        (segid A and resid  2 and name CB)   (segid A and resid   2 and name SG) 1.0 -60.0 15.0 2
        
  !!  2 Histidin CHi1
 assign (segid A and resid  3 and name N )   (segid A and resid   3 and name CA)
        (segid A and resid  3 and name CB)   (segid A and resid   3 and name CG) 1.0  60.0 15.0 2

!! 3 TRP CHi1
 assign (segid A and resid  4 and name N )   (segid A and resid   4 and name CA)
        (segid A and resid  4 and name CB)   (segid A and resid   4 and name CG) 1.0  -60.0 15.0 2

!! 3 TRP CHi2
 assign (segid A and resid  4 and name CA)   (segid A and resid   4 and name CB)
        (segid A and resid  4 and name CG)   (segid A and resid   4 and name CD1) 1.0 90.0 15.0 2
        
!! 4 GlU CHi1
 assign (segid A and resid  5 and name N )   (segid A and resid   5 and name CA)
        (segid A and resid  5 and name CB)   (segid A and resid   5 and name CG) 1.0 -60.0 15.0 2
        
!! 4 GlU CHi2
 assign (segid A and resid  5 and name CA)   (segid A and resid   5 and name CB)
        (segid A and resid  5 and name CG)   (segid A and resid   5 and name CD) 1.0  180.0 15.0 2

       
!! 6 ARG CHi1
 assign (segid A and resid  7 and name N)    (segid A and resid   7 and name CA)
        (segid A and resid  7 and name CB)   (segid A and resid   7 and name CG) 1.0  -60.0 30.0 2  
        
!!  9 ARG CHi1
 assign (segid A and resid  10 and name N )   (segid A and resid   10 and name CA)
        (segid A and resid  10 and name CB)   (segid A and resid   10 and name CG) 1.0  60.0 15.0 2   
 
!!  10 LEU CHi1
 assign (segid A and resid  11 and name N )   (segid A and resid  11 and name CA)
        (segid A and resid  11 and name CB)   (segid A and resid   11 and name CG) 1.0  180.0 15.0 2     
        
!!  10 LEU CHi2
 assign (segid A and resid  11 and name CA)   (segid A and resid  11 and name CB)
        (segid A and resid  11 and name CG)   (segid A and resid  11 and name HG) 1.0  -60.0 15.0 2   
        
!!  11 Val CHi1
 assign (segid A and resid  12 and name HA)   (segid A and resid  12 and name CA)
        (segid A and resid  12 and name CB)   (segid A and resid   12 and name HB) 1.0  180.0 15.0 2  
        
!! 12 Cystein Chi1
 assign (segid A and resid  13 and name N )   (segid A and resid   13 and name CA)
        (segid A and resid  13 and name CB)   (segid A and resid   13 and name SG) 1.0 -60.0 15.0 2
        
        
        
        !!!!!!!!!!!!!!!!!!!!!!!!!!!!!!!!!!!!!!!!!!!!!!!!!!1
  !!  1 Cystein Chi1
 assign (segid B and resid  2 and name N )   (segid B and resid   2 and name CA)
        (segid B and resid  2 and name CB)   (segid B and resid   2 and name SG) 1.0 -60.0 15.0 2
        
  !!  2 Histidin CHi1
 assign (segid B and resid  3 and name N )   (segid B and resid   3 and name CA)
        (segid B and resid  3 and name CB)   (segid B and resid   3 and name CG) 1.0  60.0 15.0 2
        
!! 3 TRP CHi1
 assign (segid B and resid  4 and name N )   (segid B and resid   4 and name CA)
        (segid B and resid  4 and name CB)   (segid B and resid   4 and name CG) 1.0  -60.0 15.0 2

!! 3 TRP CHi2
 assign (segid B and resid  4 and name CA)   (segid B and resid   4 and name CB)
        (segid B and resid  4 and name CG)   (segid B and resid   4 and name CD1) 1.0 90.0 15.0 2
        
!! 4 GlU CHi1
 assign (segid B and resid  5 and name N )   (segid B and resid   5 and name CA)
        (segid B and resid  5 and name CB)   (segid B and resid   5 and name CG) 1.0 -60.0 15.0 2
        
!! 4 GlU CHi2
 assign (segid B and resid  5 and name CA)   (segid B and resid   5 and name CB)
        (segid B and resid  5 and name CG)   (segid B and resid   5 and name CD) 1.0  180.0 15.0 2

       
!! 6 ARG CHi1
 assign (segid B and resid  7 and name N)    (segid B and resid   7 and name CA)
        (segid B and resid  7 and name CB)   (segid B and resid   7 and name CG) 1.0  -60.0 30.0 2  
        
  !!  9 ARG CHi1
 assign (segid B and resid  10 and name N )   (segid B and resid   10 and name CA)
        (segid B and resid  10 and name CB)   (segid B and resid   10 and name CG) 1.0  60.0 15.0 2   
 
 !!  10 LEU CHi1
 assign (segid B and resid  11 and name N )   (segid B and resid  11 and name CA)
        (segid B and resid  11 and name CB)   (segid B and resid   11 and name CG) 1.0  180.0 15.0 2     
        
 !!  10 LEU CHi2
 assign (segid B and resid  11 and name CA)   (segid B and resid  11 and name CB)
        (segid B and resid  11 and name CG)   (segid B and resid   11 and name HG) 1.0  -60.0 15.0 2   
        
 !!  11 Val CHi1
 assign (segid B and resid  12 and name HA)   (segid B and resid  12 and name CA)
        (segid B and resid  12 and name CB)   (segid B and resid   12 and name HB) 1.0  180.0 15.0 2  
        
  !! 12 Cystein Chi1
 assign (segid B and resid  13 and name N )   (segid B and resid   13 and name CA)
        (segid B and resid  13 and name CB)   (segid B and resid   13 and name SG) 1.0 -60.0 15.0 2
