# Supplementary material for: Comparing the Hinge-Type Mobility of Natural and Designed Intermolecular Bi-disulfide Domains
Source: Front Chem. 2020 Jan 28;8:25. doi: 10.3389/fchem.2020.00025 (PMC6997481; doi:10.3389/fchem.2020.00025)
Supplement: Supplementary file 5 [file Data_Sheet_2.zip › nmr_structures/noe.tbl]

set echo=false end
set wrnlev=0 end

!H-Bonds A

assign (segid   A and resid  3  and name N   )(segid   A and resid 12 and name O    ) 2.6 0.5 0.5
assign (segid   A and resid  12 and name N   )(segid   A and resid 3  and name O    ) 2.6 0.5 0.5
assign (segid   A and resid  5  and name N   )(segid   A and resid 10  and name O    ) 2.6 0.5 0.5
assign (segid   A and resid  10  and name N   )(segid   A and resid 5  and name O    ) 2.6 0.5 0.5

!beta turn A


assign (segid   A and resid  7  and name HA  )(segid   A and resid 8  and name HA#   ) 3.5 0.7 0.5

!interstrand A

assign (segid   A and resid   2 and name HA  )(segid   A and resid 12 and name HN   ) 2.7 0.7 0.7
assign (segid   A and resid   3 and name HN  )(segid   A and resid 13 and name HA   ) 2.7 0.3 0.3
assign (segid   A and resid   3 and name HN  )(segid   A and resid 12 and name HN   ) 2.7 0.3 0.3
assign (segid   A and resid   3 and name HN  )(segid   A and resid 11 and name HA   ) 2.7 0.7 0.7
assign (segid   A and resid   4 and name HA  )(segid   A and resid 12 and name HN   ) 2.7 0.3 0.3
assign (segid   A and resid   4 and name HA  )(segid   A and resid 10  and name HN   ) 2.7 0.7 0.7
assign (segid   A and resid   5 and name HN  )(segid   A and resid 12 and name HN   ) 2.7 0.3 0.3
assign (segid   A and resid   5 and name HN  )(segid   A and resid 11 and name HA   ) 2.7 0.3 0.3
assign (segid   A and resid   5 and name HN  )(segid   A and resid 10  and name HN   ) 2.7 0.3 0.3

!assign (segid   A and resid   5 and name HN  )(segid   A and resid 9  and name HA   ) 3.5 0.5 0.5

!HA HA A

assign (segid   A and resid   2 and name HA  )(segid   A and resid 13 and name HA   ) 2.3 0.3 0.3
assign (segid   A and resid   4 and name HA  )(segid   A and resid 11 and name HA   ) 2.3 0.3 0.3
!assign (segid   A and resid   6 and name HA  )(segid   A and resid 9  and name HA   ) 2.3 0.3 0.3

!Saltbridges A

assign (segid   A and resid   3 and name NE2 )(segid   A and resid 5  and name OE1  ) 2.6 0.5 0.5
assign (segid   A and resid   5 and name OE2 )(segid   A and resid 10  and name NH1  ) 2.6 0.5 0.5 
assign (segid   A and resid   5 and name OE2 )(segid   A and resid 10  and name NE   ) 2.6 0.5 0.5

!INDOL A

assign (segid   A and resid   4 and name HZ2 )(segid   A and resid 11 and name HD1# ) 2.7 0.5 0.5
assign (segid   A and resid   4 and name HZ2 )(segid   A and resid 11 and name HD2# ) 2.7 0.5 0.5


!H-Bonds B

assign (segid   B and resid  3  and name N   )(segid   B and resid 12 and name O    ) 2.6 0.5 0.5
assign (segid   B and resid  12 and name N   )(segid   B and resid 3  and name O    ) 2.6 0.5 0.5
assign (segid   B and resid  5  and name N   )(segid   B and resid 10  and name O    ) 2.6 0.5 0.5
assign (segid   B and resid  10  and name N   )(segid   B and resid 5  and name O    ) 2.6 0.5 0.5

!beta turn B


assign (segid   B and resid  7  and name HA  )(segid   B and resid 8  and name HA#   ) 3.5 0.7 0.5


!interstrand B

assign (segid   B and resid   2 and name HA  )(segid   B and resid 12 and name HN   ) 2.7 0.7 0.7
assign (segid   B and resid   3 and name HN  )(segid   B and resid 13 and name HA   ) 2.7 0.3 0.3
assign (segid   B and resid   3 and name HN  )(segid   B and resid 12 and name HN   ) 2.7 0.3 0.3
assign (segid   B and resid   3 and name HN  )(segid   B and resid 11 and name HA   ) 2.7 0.7 0.7
assign (segid   B and resid   4 and name HA  )(segid   B and resid 12 and name HN   ) 2.7 0.3 0.3
assign (segid   B and resid   4 and name HA  )(segid   B and resid 10 and name HN   ) 2.7 0.7 0.7
assign (segid   B and resid   5 and name HN  )(segid   B and resid 12 and name HN   ) 2.7 0.3 0.3
assign (segid   B and resid   5 and name HN  )(segid   B and resid 11 and name HA   ) 2.7 0.3 0.3
assign (segid   B and resid   5 and name HN  )(segid   B and resid 10  and name HN   ) 2.7 0.3 0.3

assign (segid   B and resid   5 and name HN  )(segid   B and resid 9  and name HA   ) 3.5 0.5 0.5

!HA HA B

assign (segid   B and resid   2 and name HA  )(segid   B and resid 13 and name HA   ) 2.3 0.3 0.3
assign (segid   B and resid   4 and name HA  )(segid   B and resid 11 and name HA   ) 2.3 0.3 0.3
!assign (segid   B and resid   6 and name HA  )(segid   B and resid 9  and name HA   ) 2.3 0.3 0.3

!Saltbridges B

assign (segid   B and resid   3 and name NE2 )(segid   B and resid 5  and name OE1  ) 2.6 0.5 0.5
assign (segid   B and resid   5 and name OE2 )(segid   B and resid 10  and name NH1  ) 2.6 0.5 0.5 
assign (segid   B and resid   5 and name OE2 )(segid   B and resid 10  and name NE   ) 2.6 0.5 0.5

!INDOL B

assign (segid   B and resid   4 and name HZ2 )(segid   B and resid 11 and name HD1# ) 2.7 0.5 0.5
assign (segid   B and resid   4 and name HZ2 )(segid   B and resid 11 and name HD2# ) 2.7 0.5 0.5


set echo=true end
set wrnlev=5 end
